# Supplementary material for: First Finding of a Methicillin-Resistant Staphylococcus aureus (MRSA) t304/ST6 from Bovine Clinical Mastitis
Source: Antibiotics (Basel). 2022 Oct 12;11(10):1393. doi: 10.3390/antibiotics11101393 (PMC9598757; doi:10.3390/antibiotics11101393)
Supplement: Supplementary file 1 [file antibiotics-11-01393-s001.zip › Table S1.xlsx]

## Sheet: Assembly_metrics
Table S1 Assembly metrics of MRSA t304/ST6 genome
Isolate	Filename	Assembly size (Mb)	Number of contigs	GC%	N50 (Kb)
MRSA t304/ST6	SA102_2020.fasta	2.77996	22	32.7	217.629
