# Supplementary material for: First Finding of a Methicillin-Resistant Staphylococcus aureus (MRSA) t304/ST6 from Bovine Clinical Mastitis
Source: Antibiotics (Basel). 2022 Oct 12;11(10):1393. doi: 10.3390/antibiotics11101393 (PMC9598757; doi:10.3390/antibiotics11101393)
Supplement: Supplementary file 1 [file antibiotics-11-01393-s001.zip › Table S2.xlsx]

## Sheet: Abricate_ResFinder
Table S2 Presence of resistance genes in a MRSA t304/ST6 isolate from a case of bovine clinical mastitis
#FILE	SEQUENCE	START	END	STRAND	GENE	COVERAGE	COVERAGE_MAP	GAPS	%COVERAGE	%IDENTITY	DATABASE	ACCESSION	PRODUCT	RESISTANCE
SA102_2020.fasta	NODE_17_length_19813_cov_1205.878293	6387	7274	-	blaZ_79	1-888/888	===============	0/0	100.00	99.21	resfinder	KU607584	blaZ	Amoxicillin;Ampicillin;Penicillin;Piperacillin
SA102_2020.fasta	NODE_4_length_226813_cov_233.173850	213314	215320	-	mecA_6	1-2007/2007	===============	0/0	100.00	100.00	resfinder	BX571856	mecA	Amoxicillin;Amoxicillin+Clavulanic_acid;Ampicillin;Ampicillin+Clavulanic_acid;Cefepime;Cefixime;Cefotaxime;Cefoxitin;Ceftazidime;Ertapenem;Imipenem;Meropenem;Piperacillin;Piperacillin+Tazobactam
