# Supplementary material for: First Finding of a Methicillin-Resistant Staphylococcus aureus (MRSA) t304/ST6 from Bovine Clinical Mastitis
Source: Antibiotics (Basel). 2022 Oct 12;11(10):1393. doi: 10.3390/antibiotics11101393 (PMC9598757; doi:10.3390/antibiotics11101393)
Supplement: Supplementary file 1 [file antibiotics-11-01393-s001.zip › Table S3.xlsx]

## Sheet: Sheet2
Table S3 Presence of putative virulence genes in a MRSA t304/ST6 isolate from a case of bovine clinical mastitis
Sheet1:	VirulenceFinder
Sheet2:	VFDB

## Sheet: VirulenceFinder
Database	Virulence factor	Identity	Query / Template length	Contig	Position in contig	Protein function	Accession number
s.aureus_toxin	hlgA	100.0	930 / 930	NODE_10_length_120612_cov_233.017978	82421..83350	gamma-hemolysin chain II precursor	AP014942.1
s.aureus_toxin	hlgB	99.8	977 / 977	NODE_10_length_120612_cov_233.017978	79928..80904	gamma-hemolysin component B precursor	BA000033.2
s.aureus_toxin	hlgC	99.89	948 / 948	NODE_10_length_120612_cov_233.017978	80906..81853	gamma-hemolysin component C	AP014653.1
s.aureus_toxin	hlgC	99.89	948 / 948	NODE_10_length_120612_cov_233.017978	80906..81853	gamma-hemolysin component C	BA000033.2
s.aureus_toxin	hlgC	99.89	948 / 948	NODE_10_length_120612_cov_233.017978	80906..81853	gamma-hemolysin component C	CP010526.1
s.aureus_toxin	lukD	99.69	983 / 984	NODE_9_length_137678_cov_224.040341	94287..95269	leukocidin D component	AP014653.1
s.aureus_toxin	lukE	99.79	936 / 936	NODE_9_length_137678_cov_224.040341	95271..96206	leukocidin E component	AP014942.1
s.aureus_toxin	sea	100.0	783 / 783	NODE_7_length_171058_cov_213.735403	83325..84107	enterotoxin A	AP009324.1
s.aureus_toxin	sea	100.0	783 / 783	NODE_7_length_171058_cov_213.735403	83325..84107	enterotoxin A	AP009324.1
s.aureus_hostimm	sak	100.0	492 / 492	NODE_7_length_171058_cov_213.735403	85816..86307	staphylokinase	BA000017.4
s.aureus_hostimm	scn	100.0	351 / 351	NODE_7_length_171058_cov_213.735403	87804..88154	staphylococcal complement inhibitor	LC032460.1
s.aureus_exoenzyme	aur	99.87	1530 / 1530	NODE_4_length_226813_cov_233.173850	84128..85657	aureolysin	AP014653.1
s.aureus_exoenzyme	splA	99.86	708 / 708	NODE_9_length_137678_cov_224.040341	82190..82897	serine protease splA	AP014942.1
s.aureus_exoenzyme	splA	99.86	708 / 708	NODE_9_length_137678_cov_224.040341	82190..82897	serine protease splA	BA000033.2
s.aureus_exoenzyme	splB	99.86	723 / 723	NODE_9_length_137678_cov_224.040341	81343..82065	serine protease splB	AP014942.1
s.aureus_exoenzyme	splE	100.0	717 / 717	NODE_9_length_137678_cov_224.040341	78852..79568	serine protease splE	AP009351.1
s.aureus_exoenzyme	splE	100.0	717 / 717	NODE_9_length_137678_cov_224.040341	78852..79568	serine protease splE	CP007674.1

## Sheet: VFDB
#FILE	SEQUENCE	START	END	STRAND	GENE	COVERAGE	COVERAGE_MAP	GAPS	%COVERAGE	%IDENTITY	DATABASE	ACCESSION	PRODUCT	RESISTANCE
SA102_2020.fasta	NODE_10_length_120612_cov_233.017978	79927	80904	-	hlgB	1-978/978	===============	0/0	100.00	99.80	vfdb	NP_647161	(hlgB) gamma-hemolysin component B [<gamma>-hemolysin (VF0011)] [Staphylococcus aureus subsp. aureus MW2]
SA102_2020.fasta	NODE_10_length_120612_cov_233.017978	80906	81853	-	hlgC	1-948/948	===============	0/0	100.00	99.89	vfdb	NP_647160	(hlgC) gamma-hemolysin component C [<gamma>-hemolysin (VF0011)] [Staphylococcus aureus subsp. aureus MW2]
SA102_2020.fasta	NODE_10_length_120612_cov_233.017978	82421	83350	-	hlgA	1-930/930	===============	0/0	100.00	99.89	vfdb	NP_647159	(hlgA) gamma-hemolysin chain II precursor [<gamma>-hemolysin (VF0011)] [Staphylococcus aureus subsp. aureus MW2]
SA102_2020.fasta	NODE_10_length_120612_cov_233.017978	83886	85229	-	sbi	1-1314/1314	========/======	1930-01-01	100.00	97.55	vfdb	NP_647158	(sbi) IgG-binding protein SBI [Sbi (VF0423)] [Staphylococcus aureus subsp. aureus MW2]
SA102_2020.fasta	NODE_12_length_105567_cov_220.413120	44218	47724	-	sdrE	1-3426/3426	========/======	1981-06-01	100.00	95.89	vfdb	NP_645335	(sdrE) Ser-Asp rich fibrinogen-binding bone sialoprotein-binding protein [SDr (VF0019)] [Staphylococcus aureus subsp. aureus MW2]
SA102_2020.fasta	NODE_12_length_105567_cov_220.413120	48462	52339	-	sdrD	1-3854/4044	========/======	1932-07-01	95.20	92.25	vfdb	NP_645334	(sdrD) Ser-Asp rich fibrinogen-binding bone sialoprotein-binding protein [SDr (VF0019)] [Staphylococcus aureus subsp. aureus MW2]
SA102_2020.fasta	NODE_12_length_105567_cov_220.413120	53097	55776	-	sdrC	1-2692/2868	========/======	2022-12-02	93.44	91.86	vfdb	NP_645333	(sdrC) Ser-Asp rich fibrinogen-binding bone sialoprotein-binding protein [SDr (VF0019)] [Staphylococcus aureus subsp. aureus MW2]
SA102_2020.fasta	NODE_13_length_71892_cov_230.869442	4338	7127	-	fnbB	1-2832/2832	========/======	20/82	97.81	85.87	vfdb	NP_647237	(fnbB) fibronectin-binding protein B [FnBPs (VF0010)] [Staphylococcus aureus subsp. aureus MW2]
SA102_2020.fasta	NODE_13_length_71892_cov_230.869442	8125	10939	-	fnbA	1-2815/3048	========/=====.	2022-08-04	92.22	87.83	vfdb	NP_647238	(fnbA) fibronectin-binding protein A [FnBPs (VF0010)] [Staphylococcus aureus subsp. aureus MW2]
SA102_2020.fasta	NODE_1_length_395370_cov_227.856815	9377	10879	-	spa	1-1479/1479	========/======	2024-01-01	100.00	96.21	vfdb	NP_644899	(spa) Immunoglobulin G binding protein A precursor [SpA (VF0017)] [Staphylococcus aureus subsp. aureus MW2]
SA102_2020.fasta	NODE_1_length_395370_cov_227.856815	54327	54843	+	cap8A	1-516/516	========/======	2022-01-01	100.00	99.81	vfdb	NP_644939	(cap8A) capsular polysaccharide synthesis enzyme [Capsule (VF0003)] [Staphylococcus aureus subsp. aureus MW2]
SA102_2020.fasta	NODE_1_length_395370_cov_227.856815	55011	55697	+	cap8B	1-687/687	===============	0/0	100.00	100.00	vfdb	NP_644940	(cap8B) capsular polysaccharide synthesis enzyme Cap8B [Capsule (VF0003)] [Staphylococcus aureus subsp. aureus MW2]
SA102_2020.fasta	NODE_1_length_395370_cov_227.856815	55700	56464	+	cap8C	1-765/765	===============	0/0	100.00	99.87	vfdb	NP_644941	(cap8C) capsular polysaccharide synthesis enzyme Cap8C [Capsule (VF0003)] [Staphylococcus aureus subsp. aureus MW2]
SA102_2020.fasta	NODE_1_length_395370_cov_227.856815	56484	58307	+	cap8D	1-1824/1824	===============	0/0	100.00	99.51	vfdb	NP_644942	(cap8D) capsular polysaccharide synthesis enzyme Cap8D [Capsule (VF0003)] [Staphylococcus aureus subsp. aureus MW2]
SA102_2020.fasta	NODE_1_length_395370_cov_227.856815	58297	59325	+	cap8E	1-1029/1029	===============	0/0	100.00	99.03	vfdb	NP_644943	(cap8E) capsular polysaccharide synthesis enzyme Cap8E [Capsule (VF0003)] [Staphylococcus aureus subsp. aureus MW2]
SA102_2020.fasta	NODE_1_length_395370_cov_227.856815	59338	60447	+	cap8F	1-1110/1110	===============	0/0	100.00	98.74	vfdb	NP_644944	(cap8F) capsular polysaccharide synthesis enzyme Cap8F [Capsule (VF0003)] [Staphylococcus aureus subsp. aureus MW2]
SA102_2020.fasta	NODE_1_length_395370_cov_227.856815	60451	61575	+	cap8G	1-1125/1125	===============	0/0	100.00	99.38	vfdb	NP_644945	(cap8G) capsular polysaccharide synthesis enzyme Cap8G [Capsule (VF0003)] [Staphylococcus aureus subsp. aureus MW2]
SA102_2020.fasta	NODE_1_length_395370_cov_227.856815	61578	62657	+	cap8H	1-1080/1080	===============	0/0	100.00	100.00	vfdb	NP_644946	(cap8H) capsular polysaccharide synthesis enzyme Cap8H [Capsule (VF0003)] [Staphylococcus aureus subsp. aureus MW2]
SA102_2020.fasta	NODE_1_length_395370_cov_227.856815	62650	64044	+	cap8I	1-1395/1395	===============	0/0	100.00	100.00	vfdb	NP_644947	(cap8I) capsular polysaccharide synthesis enzyme Cap8I [Capsule (VF0003)] [Staphylococcus aureus subsp. aureus MW2]
SA102_2020.fasta	NODE_1_length_395370_cov_227.856815	64041	64598	+	cap8J	1-558/558	===============	0/0	100.00	99.64	vfdb	NP_644948	(cap8J) capsular polysaccharide synthesis enzyme Cap8J [Capsule (VF0003)] [Staphylococcus aureus subsp. aureus MW2]
SA102_2020.fasta	NODE_1_length_395370_cov_227.856815	64607	65845	+	cap8K	1-1239/1239	===============	0/0	100.00	99.76	vfdb	NP_644949	(cap8K) capsular polysaccharide synthesis enzyme Cap8K [Capsule (VF0003)] [Staphylococcus aureus subsp. aureus MW2]
SA102_2020.fasta	NODE_1_length_395370_cov_227.856815	65879	67084	+	cap8L	1-1206/1206	===============	0/0	100.00	99.67	vfdb	NP_644950	(cap8L) capsular polysaccharide synthesis enzyme Cap8L [Capsule (VF0003)] [Staphylococcus aureus subsp. aureus MW2]
SA102_2020.fasta	NODE_1_length_395370_cov_227.856815	67095	67652	+	cap8M	1-558/558	===============	0/0	100.00	99.64	vfdb	NP_644951	(cap8M) capsular polysaccharide synthesis enzyme Cap8M [Capsule (VF0003)] [Staphylococcus aureus subsp. aureus MW2]
SA102_2020.fasta	NODE_1_length_395370_cov_227.856815	67652	68539	+	cap8N	1-888/888	===============	0/0	100.00	98.87	vfdb	NP_644952	(cap8N) capsular polysaccharide synthesis enzyme Cap8N [Capsule (VF0003)] [Staphylococcus aureus subsp. aureus MW2]
SA102_2020.fasta	NODE_1_length_395370_cov_227.856815	68593	69855	+	cap8O	1-1263/1263	===============	0/0	100.00	98.81	vfdb	NP_644953	(cap8O) capsular polysaccharide synthesis enzyme Cap8O [Capsule (VF0003)] [Staphylococcus aureus subsp. aureus MW2]
SA102_2020.fasta	NODE_1_length_395370_cov_227.856815	69932	71077	+	cap8P	1-1146/1146	===============	0/0	100.00	99.74	vfdb	NP_644954	(cap8P) capsular polysaccharide synthesis enzyme Cap8P [Capsule (VF0003)] [Staphylococcus aureus subsp. aureus MW2]
SA102_2020.fasta	NODE_1_length_395370_cov_227.856815	212941	213234	+	esxA	1-294/294	===============	0/0	100.00	99.66	vfdb	NP_645073	(esxA) type VII secretion system protein secreted protein EsxA [Type VII secretion system (VF0403)] [Staphylococcus aureus subsp. aureus MW2]
SA102_2020.fasta	NODE_1_length_395370_cov_227.856815	213317	216346	+	esaA	1-3030/3030	===============	0/0	100.00	99.27	vfdb	NP_645074	(esaA) type VII secretion system protein EsaA [Type VII secretion system (VF0403)] [Staphylococcus aureus subsp. aureus MW2]
SA102_2020.fasta	NODE_1_length_395370_cov_227.856815	216346	216804	+	essA	1-459/459	===============	0/0	100.00	100.00	vfdb	NP_645075	(essA) type VII secretion system protein EssA monotopic membrane protein [Type VII secretion system (VF0403)] [Staphylococcus aureus subsp. aureus MW2]
SA102_2020.fasta	NODE_1_length_395370_cov_227.856815	216776	217018	+	esaB	1-243/243	===============	0/0	100.00	99.59	vfdb	NP_645076	(esaB) type VII secretion system protein EsaB [Type VII secretion system (VF0403)] [Staphylococcus aureus subsp. aureus MW2]
SA102_2020.fasta	NODE_1_length_395370_cov_227.856815	217031	218365	+	essB	1-1335/1335	===============	0/0	100.00	98.35	vfdb	NP_645078	(essB) type VII secretion system protein EssB monotopic membrane protein [Type VII secretion system (VF0403)] [Staphylococcus aureus subsp. aureus MW2]
SA102_2020.fasta	NODE_1_length_395370_cov_227.856815	218387	222826	+	essC	1-4440/4440	===============	0/0	100.00	99.08	vfdb	NP_645079	(essC) type VII secretion system protein EssC FtsK/SpoIIIE family ATPase [Type VII secretion system (VF0403)] [Staphylococcus aureus subsp. aureus MW2]
SA102_2020.fasta	NODE_1_length_395370_cov_227.856815	222856	223248	+	esaC	1-393/393	===============	0/0	100.00	100.00	vfdb	NP_645081	(esaC) type VII secretion system protein secreted protein EsxC [Type VII secretion system (VF0403)] [Staphylococcus aureus subsp. aureus MW2]
SA102_2020.fasta	NODE_1_length_395370_cov_227.856815	223264	223578	+	esxB	1-315/315	===============	0/0	100.00	100.00	vfdb	NP_645082	(esxB) type VII secretion system protein secreted protein EsxB [Type VII secretion system (VF0403)] [Staphylococcus aureus subsp. aureus MW2]
SA102_2020.fasta	NODE_1_length_395370_cov_227.856815	252095	254170	+	geh	1-2073/2073	========/======	2022-03-01	100.00	99.23	vfdb	NP_645114	(geh) glycerol ester hydrolase [Lipase (VF0012)] [Staphylococcus aureus subsp. aureus MW2]
SA102_2020.fasta	NODE_2_length_364368_cov_195.760463	108088	109548	-	ebp	1-1461/1461	===============	0/0	100.00	99.18	vfdb	NP_646186	(ebp) cell surface elastin binding protein [EbpS (VF0008)] [Staphylococcus aureus subsp. aureus MW2]
SA102_2020.fasta	NODE_3_length_339778_cov_195.773251	256300	257259	+	hly/hla	1-960/960	===============	0/0	100.00	99.69	vfdb	NP_645861	(hly/hla) Alpha-Hemolysin precursor [<alpha>-hemolysin (VF0001)] [Staphylococcus aureus subsp. aureus MW2]
SA102_2020.fasta	NODE_3_length_339778_cov_195.773251	283412	283735	-	isdG	1-324/324	===============	0/0	100.00	99.07	vfdb	YP_001332081	(isdG) iron-regulated surface determinant protein G [Isd (VF0015)] [Staphylococcus aureus subsp. aureus str. Newman]
SA102_2020.fasta	NODE_3_length_339778_cov_195.773251	283754	284488	-	srtB	1-735/735	===============	0/0	100.00	100.00	vfdb	NP_645834	(srtB) NPQTN specific sortase B [Isd (VF0015)] [Staphylococcus aureus subsp. aureus MW2]
SA102_2020.fasta	NODE_3_length_339778_cov_195.773251	284550	285515	-	isdF	1-966/966	===============	0/0	100.00	100.00	vfdb	NP_645833	(isdF) iron-regulated surface determinant protein F ATP-binding-cassette-type transmembrane transporter [Isd (VF0015)] [Staphylococcus aureus subsp. aureus MW2]
SA102_2020.fasta	NODE_3_length_339778_cov_195.773251	285528	286406	-	isdE	1-879/879	===============	0/0	100.00	99.66	vfdb	YP_001332078	(isdE) iron-regulated surface determinant protein E [Isd (VF0015)] [Staphylococcus aureus subsp. aureus str. Newman]
SA102_2020.fasta	NODE_3_length_339778_cov_195.773251	286403	287479	-	isdD	1-1077/1077	===============	0/0	100.00	99.72	vfdb	NP_645831	(isdD) iron-regulated surface determinant protein D [Isd (VF0015)] [Staphylococcus aureus subsp. aureus MW2]
SA102_2020.fasta	NODE_3_length_339778_cov_195.773251	287479	288162	-	isdC	1-684/684	===============	0/0	100.00	99.85	vfdb	YP_001332076	(isdC) iron-regulated surface determinant protein C [Isd (VF0015)] [Staphylococcus aureus subsp. aureus str. Newman]
SA102_2020.fasta	NODE_3_length_339778_cov_195.773251	288371	289423	+	isdA	1-1053/1053	===============	0/0	100.00	99.91	vfdb	YP_001332075	(isdA) iron-regulated surface determinant protein A [Isd (VF0015)] [Staphylococcus aureus subsp. aureus str. Newman]
SA102_2020.fasta	NODE_3_length_339778_cov_195.773251	289626	291560	+	isdB	1-1938/1938	========/======	2022-03-01	99.85	99.59	vfdb	YP_001332074	(isdB) iron-regulated surface determinant protein B haemoglobin receptor [Isd (VF0015)] [Staphylococcus aureus subsp. aureus str. Newman]
SA102_2020.fasta	NODE_4_length_226813_cov_233.173850	74249	77056	-	clfB	1-2724/2724	========/======	1986-07-01	99.96	91.74	vfdb	NP_647368	(clfB) Clumping factor B adhesin [Clumping factor (VF0004)] [Staphylococcus aureus subsp. aureus MW2]
SA102_2020.fasta	NODE_4_length_226813_cov_233.173850	84128	85657	-	aur	1-1530/1530	===============	0/0	100.00	99.48	vfdb	NP_647375	(aur) zinc metalloproteinase aureolysin [Aureolysin (VF0024)] [Staphylococcus aureus subsp. aureus MW2]
SA102_2020.fasta	NODE_4_length_226813_cov_233.173850	125900	126460	-	icaR	1-561/561	===============	0/0	100.00	99.82	vfdb	NP_647402	(icaR) ica operon transcriptional regulator IcaR [Intercellular adhesion proteins (VF0014)] [Staphylococcus aureus subsp. aureus MW2]
SA102_2020.fasta	NODE_4_length_226813_cov_233.173850	126624	127862	+	icaA	1-1239/1239	===============	0/0	100.00	99.84	vfdb	NP_647403	(icaA) N-acetylglucosaminyltransferase involved in polysaccharide intercellular adhesin(PIA) synthesis [Intercellular adhesion proteins (VF0014)] [Staphylococcus aureus subsp. aureus MW2]
SA102_2020.fasta	NODE_4_length_226813_cov_233.173850	127826	128131	+	icaD	1-306/306	===============	0/0	100.00	99.67	vfdb	NP_647404	(icaD) intercellular adhesion protein D involved in polysaccharide intercellular adhesin(PIA) synthesis [Intercellular adhesion proteins (VF0014)] [Staphylococcus aureus subsp. aureus MW2]
SA102_2020.fasta	NODE_4_length_226813_cov_233.173850	128128	129000	+	icaB	1-873/873	===============	0/0	100.00	99.89	vfdb	NP_647405	(icaB) N-deacetylase involved in polysaccharide intercellular adhesin(PIA) synthesis [Intercellular adhesion proteins (VF0014)] [Staphylococcus aureus subsp. aureus MW2]
SA102_2020.fasta	NODE_4_length_226813_cov_233.173850	128987	130039	+	icaC	1-1053/1053	===============	0/0	100.00	99.33	vfdb	NP_647406	(icaC) intercellular adhesion protein C involved in polysaccharide intercellular adhesin(PIA) synthesis [Intercellular adhesion proteins (VF0014)] [Staphylococcus aureus subsp. aureus MW2]
SA102_2020.fasta	NODE_4_length_226813_cov_233.173850	130290	132335	-	lip	1-2046/2046	===============	0/0	100.00	99.95	vfdb	NP_647407	(lip) triacylglycerol lipase precursor [Lipase (CVF091)] [Staphylococcus aureus subsp. aureus MW2]
SA102_2020.fasta	NODE_4_length_226813_cov_233.173850	151519	155070	-	cna	1-3552/3552	===============	0/0	100.00	98.65	vfdb	NP_647429	(cna) collagen adhesin precursor [CNA (VF0005)] [Staphylococcus aureus subsp. aureus MW2]
SA102_2020.fasta	NODE_4_length_226813_cov_233.173850	204596	206914	+	adsA	1-2319/2319	===============	0/0	100.00	97.28	vfdb	NP_644838	(adsA) Adenosine synthase A [AdsA (VF0422)] [Staphylococcus aureus subsp. aureus MW2]
SA102_2020.fasta	NODE_5_length_217629_cov_223.343766	84985	87435	+	hysA	1-2448/2448	========/======	2022-09-02	99.88	91.69	vfdb	NP_646946	(hysA) hyaluronate lyase precursor [Hyaluronate lyase (VF0013)] [Staphylococcus aureus subsp. aureus MW2]
SA102_2020.fasta	NODE_6_length_196984_cov_206.300898	33725	34735	+	sspA	1-984/984	========/======	2027-01-01	100.00	97.03	vfdb	NP_645749	(sspA) serine protease; V8 protease; glutamyl endopeptidase [V8 protease (VF0023)] [Staphylococcus aureus subsp. aureus MW2]
SA102_2020.fasta	NODE_6_length_196984_cov_206.300898	34817	35998	+	sspB	1-1182/1182	===============	0/0	100.00	100.00	vfdb	NP_645748	(sspB) staphopain cysteine proteinase SspB [Staphopain (VF0006)] [Staphylococcus aureus subsp. aureus MW2]
SA102_2020.fasta	NODE_6_length_196984_cov_206.300898	36036	36365	+	sspC	1-330/330	===============	0/0	100.00	100.00	vfdb	NP_645747	(sspC) Staphostatin B [Staphopain (VF0006)] [Staphylococcus aureus subsp. aureus MW2]
SA102_2020.fasta	NODE_6_length_196984_cov_206.300898	194545	196083	-	vWbp	1-1527/1527	========/======	2024-10-01	99.61	82.20	vfdb	YP_001331791	(vWbp) secreted von Willebrand factor-binding protein precursor [vWbp (VF0420)] [Staphylococcus aureus subsp. aureus str. Newman]
SA102_2020.fasta	NODE_7_length_171058_cov_213.735403	29595	29729	+	hld	1-135/135	===============	0/0	100.00	99.26	vfdb	NP_646776	(hld) delta-hemolysin [<delta>-hemolysin (VF0007)] [Staphylococcus aureus subsp. aureus MW2]
SA102_2020.fasta	NODE_7_length_171058_cov_213.735403	44912	45735	-	hlb	170-993/993	..=============	0/0	82.98	98.42	vfdb	YP_186826	(hlb) beta-hemolysin [<beta>-hemolysin (VF0002)] [Staphylococcus aureus subsp. aureus COL]
SA102_2020.fasta	NODE_7_length_171058_cov_213.735403	83334	84107	+	sea	1-774/774	===============	0/0	100.00	100.00	vfdb	NP_646706	(sea) staphylococcal enterotoxin A precursor [SE (VF0020)] [Staphylococcus aureus subsp. aureus MW2]
SA102_2020.fasta	NODE_7_length_171058_cov_213.735403	85816	86307	+	sak	1-492/492	===============	0/0	100.00	99.80	vfdb	NP_646702	(sak) Staphylokinase precursor [Staphylokinase (VF0021)] [Staphylococcus aureus subsp. aureus MW2]
SA102_2020.fasta	NODE_7_length_171058_cov_213.735403	87804	88154	+	scn	1-351/351	===============	0/0	100.00	99.72	vfdb	YP_001332910	(scn) complement inhibitor SCIN [SCIN (VF0425)] [Staphylococcus aureus subsp. aureus str. Newman]
SA102_2020.fasta	NODE_7_length_171058_cov_213.735403	89915	91664	+	map	1-1755/1755	========/======	2022-09-04	99.60	91.35	vfdb	CAB94853	(map) extracellular proteins Map [Eap/Map (VF0016)] [Staphylococcus aureus str. Newman D2C (ATCC 25904)]
SA102_2020.fasta	NODE_9_length_137678_cov_224.040341	94295	95263	-	lukF-PV	1-969/978	========/======	2022-02-02	98.98	81.96	vfdb	NP_646195	(lukF-PV) Panton-Valentine leukocidin chain F precursor [PVL (VF0018)] [Staphylococcus aureus subsp. aureus MW2]
